# Supplementary material for: Application of a Novel Biosensor for Salivary Conductivity in Detecting Chronic Kidney Disease
Source: Biosensors (Basel). 2022 Mar 17;12(3):178. doi: 10.3390/bios12030178 (PMC8946539; doi:10.3390/bios12030178)
Supplement: Supplementary file 1 [file biosensors-12-00178-s001.zip]

Archive with 1 entries (1 files):
- biosensors-1611523-supplementary.pdf
